# Supplementary material for: Exploring the mechanism of Danggui Buxue Decoction in regulating atherosclerotic disease network based on integrated pharmacological methods
Source: Biosci Rep. 2021 Oct 12;41(10):BSR20211429. doi: 10.1042/BSR20211429 (PMC8521537; doi:10.1042/BSR20211429)
Supplement: Supplementary Tables S1-S7 [file BSR-2021-1429_supp.zip]

Archive with 7 entries (7 files):
- BSR-2021-1429_suppST1.xlsx
- BSR-2021-1429_suppST2.xlsx
- BSR-2021-1429_suppST3.xlsx
- BSR-2021-1429_suppST4.xlsx
- BSR-2021-1429_suppST5.xlsx
- BSR-2021-1429_suppST6.xlsx
- BSR-2021-1429_suppST7.xlsx
