# Supplementary material for: Exploring the mechanism of Danggui Buxue Decoction in regulating atherosclerotic disease network based on integrated pharmacological methods
Source: Biosci Rep. 2021 Oct 12;41(10):BSR20211429. doi: 10.1042/BSR20211429 (PMC8521537; doi:10.1042/BSR20211429)
Supplement: Supplementary Tables S1-S7 [file BSR-2021-1429_supp.zip › BSR-2021-1429_suppST1.xlsx]

## Sheet: Sheet1
Table S1 Compound targets for each compounds from TCMSP
Compounds	Compounds Targets
3,9-di-O-methylnissolin	NOS2
	PTGS1
	CHRM3
	F2
	CHRM1
	ESR1
	ADRB1
	SCN5A
	PTGS2
	NOS3
	HTR3A
	ADRA2C
	RXRA
	ACHE
	PDE3A
	ADRA1B
	ADRB2
	ADRA1D
	OPRM1
	GABRA1
	PRSS1
	NCOA2
	CALM1/CALM2/CALM3
64997-52-0	PGR
7-O-methylisomucronulatol	NOS2
	PTGS1
	DRD1
	CHRM3
	F2
	KCNH2
	CHRM1
	ESR1
	AR
	ADRB1
	SCN5A
	PPARG
	F10
	CHRM5
	PTGS2
	NOS3
	ADRA2C
	CHRM4
	RXRA
	OPRD1
	PDE3A
	HTR2A
	ADRA1A
	CHRM2
	ADRA1B
	SLC6A3
	ADRB2
	ADRA1D
	SLC6A4
	ESR2
	GABRA1
	DPP4
	MAPK14
	GSK3B
	CDK2
	CHEK1
	RXRB
	PRSS1
	PIM1
	CCNA2
	NCOA2
	KCNMA1
	CALM1/CALM2/CALM3
73340-41-7	NOS2
	PTGS1
	CHRM3
	F2
	CHRM1
	ESR1
	SCN5A
	PTGS2
	HTR3A
	RXRA
	ACHE
	ADRA1B
	ADRB2
	ADRA1D
	GABRA1
	CHRNA7
	PRSS1
	NCOA2
	NCOA1
	CALM1/CALM2/CALM3
	CHRM4
Beta-sitosterol	PGR
	NCOA2
	NR3C2
Bifendate	PTGS2
	KDR
	MET
	KCNMA1
	PTGS1
	TOP2A
Butylidenephthalide	PTGS1
	CHRM3
	CHRM1
	ADRB1
	SCN5A
	PTGS2
	ADRA2A
	ADRA2C
	PDE3A
	HTR2A
	SLC6A2
	ADRA1A
	CHRM2
	ADRA2B
	ADRA1B
	SLC6A3
	ADRB2
	SLC6A4
	GABRA1
	MAOB
	MAOA
	RXRA
	PKIA
Calycosin	NOS2
	PTGS1
	ESR1
	AR
	PPARG
	PTGS2
	RXRA
	PDE3A
	ESR2
	DPP4
	MAPK14
	GSK3B
	CDK2
	CHEK1
	PRSS1
	PIM1
	CCNA2
	NCOA2
	CALM1/CALM2/CALM3
	ADRB2
Ferulic acid	PTGS1
	PTGS2
	NOS3
	ADRA2A
	SLC6A2
	ADRA1A
	SLC6A3
	ADRB2
	LTA4H
	MAOB
	MAOA
	CTRB1
	ADRA2B
	PLAU
Formononetin	NOS2
	PTGS1
	CHRM1
	ESR1
	AR
	PPARG
	PTGS2
	RXRA
	PDE3A
	ADRA1A
	SLC6A3
	ADRB2
	SLC6A4
	ESR2
	DPP4
	MAPK14
	GSK3B
	HSP90AB1
	CDK2
	MAOB
	CHEK1
	PRSS1
	PIM1
	CCNA2
	CALM1/CALM2/CALM3
	CALM1/CALM2/CALM3
	CALM1/CALM2/CALM3
	PKIA
	F2
	NOS3
	ACHE
	JUN
	PPARG
	IL4
	SIRT1
	ATP5B
	MT-ND6
	HSD3B2
	HSD3B1
Hederagenin	PGR
	NCOA2
	CHRM3
	CHRM1
	GABRA2
	GABRA3
	CHRM2
	ADRA1B
	GABRA1
	GRIA2
	GABRA6
	GABRA5
	IGHG1
	ADH1B
	ADH1C
	PTGS1
	SCN5A
	PTGS2
	RXRA
	PDE3A
	SLC6A2
Isorhamnetin	NOS2
	PTGS1
	ESR1
	AR
	PPARG
	PTGS2
	ESR2
	DPP4
	MAPK14
	GSK3B
	CDK2
	PIK3CG
	PRSS1
	PIM1
	CCNA2
	NCOA2
	CALM1/CALM2/CALM3
	PYGM
	PPARD
	CHEK1
	AKR1B1
	NCOA1
	F7
	F2
	NOS3
	ACHE
	GABRA1
	MAOB
	GRIA2
	RELA
	XDH
	NCF1
	OLR1
Jaranol	NOS2
	PTGS1
	AR
	SCN5A
	PTGS2
	ESR2
	DPP4
	CDK2
	CHEK1
	PRSS1
	NCOA2
	CALM1/CALM2/CALM3
Kaempferol	NOS2
	PTGS1
	AR
	PPARG
	PTGS2
	HSP90AA1
	PIK3CG
	NCOA2
	DPP4
	PRSS1
	PGR
	F2
	CHRM1
	NOS3
	GABRA2
	ACHE
	SLC6A2
	CHRM2
	ADRA1B
	GABRA1
	TOP2A
	TOP2A
	F7
	CALM1/CALM2/CALM3
	CALM1/CALM2/CALM3
	CALM1/CALM2/CALM3
	RELA
	IKBKB
	AKT1
	BCL2
	BAX
	TNF
	JUN
	AHSA1
	CASP3
	MAPK8
	XDH
	MMP1
	STAT1
	CDK1
	PPARG
	HMOX1
	CYP3A4
	CYP1A2
	CYP1A1
	ICAM1
	SELE
	VCAM1
	NR1I2
	CYP1B1
	ALOX5
	HAS2
	GSTP1
	AHR
	PSMD3
	SLC2A4
	NR1I3
	INSR
	DIO1
	PPP3CA
	GSTM1
	GSTM2
	AKR1C3
	SLPI
Mairin	PGR
Quercetin	PTGS1
	AR
	PPARG
	PTGS2
	HSP90AA1
	PIK3CG
	NCOA2
	DPP4
	AKR1B1
	PRSS1
	TOP2A
	F2
	KCNH2
	SCN5A
	F10
	ADRB2
	MMP3
	F7
	NOS3
	RXRA
	ACHE
	GABRA1
	MAOB
	RELA
	EGFR
	AKT1
	VEGFA
	CCND1
	BCL2
	BCL2L1
	FOS
	CDKN1A
	EIF6
	BAX
	CASP9
	PLAU
	MMP2
	MMP2
	MAPK1
	IL10
	EGF
	RB1
	TNF
	JUN
	IL6
	AHSA1
	CASP3
	TP53
	ELK1
	NFKBIA
	POR
	ODC1
	XDH
	CASP8
	TOP1
	RAF1
	SOD1
	PRKCA
	MMP1
	HIF1A
	STAT1
	RUNX1T1
	CDK1
	HSPA5
	ERBB2
	PPARG
	ACACA
	HMOX1
	CYP3A4
	CYP1A2
	CAV1
	MYC
	F3
	GJA1
	CYP1A1
	ICAM1
	IL1B
	CCL2
	SELE
	VCAM1
	PTGER3
	CXCL8
	PRKCB
	BIRC5
	DUOX2
	NOS3
	HSPB1
	TGFB1
	SULT1E1
	MGAM
	IL2
	NR1I2
	CYP1B1
	CCNB1
	PLAT
	THBD
	SERPINE1
	COL1A1
	IFNG
	ALOX5
	PTEN
	IL1A
	MPO
	TOP2A
	NCF1
	ABCG2
	HAS2
	GSTP1
	NFE2L2
	NQO1
	PARP1
	AHR
	PSMD3
	SLC2A4
	COL3A1
	CXCL11
	CXCL2
	DCAF5
	NR1I3
	CHEK2
	INSR
	CLDN4
	PPARA
	PPARD
	HSF1
	CRP
	CXCL10
	CHUK
	SPP1
	RUNX2
	RASSF1
	E2F1
	E2F2
	ACPP
	CTSD
	IGFBP3
	IGF2
	CD40LG
	IRF1
	ERBB3
	PON1
	DIO1
	PCOLCE
	NPEPPS
	HK2
	NKX3-1
	RASA1
	GSTM1
	GSTM2
Senkyunolide I	PTGS1
	CHRM1
	PTGS2
	CHRM2
	ADRA2B
	ADRB2
	SLC6A4
	GABRA1
	MAOB
	PKIA
Stigmasterol	PGR
	NR3C2
	NCOA2
	ADH1C
	IGHG1
	RXRA
	NCOA1
	PTGS1
	PTGS2
	ADRA2A
	SLC6A2
	SLC6A3
	ADRB2
	AKR1B1
	PLAU
	LTA4H
	MAOB
	MAOA
	CTRB1
	CHRM3
	CHRM1
	ADRB1
	SCN5A
	HTR2A
	ADRA1A
	GABRA3
	CHRM2
	ADRA1B
	GABRA1
	CHRNA7
