# Supplementary material for: Exploring the mechanism of Danggui Buxue Decoction in regulating atherosclerotic disease network based on integrated pharmacological methods
Source: Biosci Rep. 2021 Oct 12;41(10):BSR20211429. doi: 10.1042/BSR20211429 (PMC8521537; doi:10.1042/BSR20211429)
Supplement: Supplementary Tables S1-S7 [file BSR-2021-1429_supp.zip › BSR-2021-1429_suppST2.xlsx]

## Sheet: Sheet1
Table S2 Potential Targets from ETCM
HSD17B1
PLA2G2D
CALM1
SCN2A
PLA2G2E
SCN2B
BCHE
ASPH
MIF
P4HA1
HSD17B6
CYTH2
P4HA2
PLD1
PLD2
SCN4A
MMACHC
CTRB1
SCN4B
PLOD1
SUCNR1
GABRD
TMLHE
GABRE
ECI2
PPARA
SLC13A1
SDHA
PLOD3
SDHB
SLC13A2
RDH5
SDHC
TYR
SLC13A3
PPARD
SDHD
MMAA
AKR1D1
RDH8
SULT2B1
ATP2A1
MMAB
GLRA3
CLEC4E
CASP3
PPARG
SRD5A2
NQO1
HPGDS
ELOVL4
SCN8A
NQO2
FOLR1
NR1I2
AOX1
GABRP
FOLR2
NR1I3
LSS
GABRQ
FOLR3
BBOX1
HBB
TNF
HBA1
UL2
SLC8A1
OGDH
FURIN
OXCT1
OXCT2
GRIN1
UCKL1
ACHE
ACOT13
PTGIR
LIP3
PTGIS
DHODH
GABRA1
PTGS1
GABRA2
SCN10A
PTGS2
GABRA3
CYP2A6
GABRA4
GABRA5
ALDH1L1
COMT
GABRA6
GRIN3A
ADH5
ARF1
GRIN3B
NCOA1
NCOA2
LALBA
ESR1
SLCO1B3
CYP2C8
ESR2
PPT1
HAO1
ARF6
ALDH5A1
PAEP
TYMS
PPP1CC
PNP
ANXA1
UL30
NR3C1
GABRG1
NR3C2
GABRG2
ABAT
PLA2G1B
GABRG3
CNR1
SOAT1
MUT
VDR
ACADSB
CNR2
SOAT2
SCN1A
HA
SCN1B
MTHFD1
QPRT
MTHFD2
FAAH
ACSL3
GUCA1A
ATIC
ALDH1A1
ACSL4
ALDH1A2
TRAPPC3
ALDH1A3
E
SCN3A
HDAC2
ALAD
SCN3B
LPL
HCAR2
SREBF1
P2RY12
AMN
HCAR3
TRPV1
SEC14L2
MTHFR
S100B
HNF4A
DHRS4L1
TRPV3
LTB4R
SCN5A
HDAC9
AKR1C1
PKIA
RCVRN
SULT2A1
AKR1C2
AMT
LRAT
PHOSPHO1
PMP2
LTF
HNF4G
PPP3R1
DPYD
SCN7A
PVR
P3H1
P3H2
NR1H4
MPN348
P3H3
HSD11B1
RHO
SUCLA2
HSD11B2
PPA_RS05235
RETSAT
NFKB1
LY96
DHRS3
NFKB2
SCN9A
DHRS4
FTCD
NNMT
PGR
FADS1
PRKACA
FADS2
TM1468
SIGMAR1
MTRR
HSD3B1
PCYT1A
BLLF1
RDH11
PCYT1B
RDH12
GLTP
RDH13
ACO2
CUBN
RDH14
APOD
MTTP
TCN1
GABRB1
GRIN2A
GABRB2
SCN11A
GRIN2B
GABRB3
MTFMT
GRIN2C
XDH
PPP3CA
SUCLG1
GRIN2D
THYA
SUCLG2
RBP1
SHBG
RLBP1
C8G
RBP3
RXRA
RXRB
INS
RORA
TTHA0718
YWHAE
TK
IGHG1
ATP1A1
ATP1A2
FFAR1
ATP1A3
RXRG
TLR4
FKBP1A
MTR
AR
CPA1
ALB
ACOX1
SLC25A10
GM2A
VLDLR
SHMT1
SHMT2
PLA2G2A
LTB4R2
ABL1
