# Supplementary material for: Exploring the mechanism of Danggui Buxue Decoction in regulating atherosclerotic disease network based on integrated pharmacological methods
Source: Biosci Rep. 2021 Oct 12;41(10):BSR20211429. doi: 10.1042/BSR20211429 (PMC8521537; doi:10.1042/BSR20211429)
Supplement: Supplementary Tables S1-S7 [file BSR-2021-1429_supp.zip › BSR-2021-1429_suppST3.xlsx]

## Sheet: Sheet1
Table S3 AS Genes
APOE
APOB
LDLR
APOA1
ABCA1
CETP
LPL
PPARG
LMNA
ABCG8
LIPC
ABCG5
OLR1
CCL2
CYP7A1
CRP
SELE
PCSK9
LCAT
ESR1
APOA2
LPA
HMGCR
NOS3
APOC2
APOC3
CYP27A1
PON1
ATHS
LDLRAP1
IL6
INS
TNF
ADIPOQ
ACE
WRN
VCAM1
VEGFA
SERPINE1
MMP9
ICAM1
APOA5
PPARA
THBD
TLR4
PLAT
SCARB1
EDN1
LIPA
MYH11
MTHFR
ALB
SELP
FBN1
ITGB3
AGER
LEP
PLA2G7
ALOX5
PLTP
ACTA2
ELN
CDKN2B-AS1
ABCG1
VWF
NOTCH3
SOAT1
COG2
PECAM1
F2
LOX
MMP2
MTTP
ENG
PTGIS
COL3A1
SERPINC1
RETN
F7
BANF1
MMP3
ZMPSTE24
TNFRSF11B
CAT
ANGPTL3
IL10
F3
GGCX
AGTR1
CX3CR1
IL1B
ABCC6
AGT
MPO
ENPP1
MAPT
PON2
F5
EPHX2
CST3
HMOX1
SPP1
PTGS2
SOAT2
KCNJ5
CAV1
MIR145
NAMPT
NR1H4
MIR21
SMAD3
APOA4
TNXB
CYBA
MMP1
PPBP
NPPB
NFE2L2
MIR155
ITIH4
TIMP1
H19
NPC1
TGFB1
CBS
LTA
NPY
PPARD
NR1H3
CEP19
TGFBR1
TUG1
TP53COR1
HP
GHR
NPC1L1
TGFBR2
CD40LG
APOH
TGFB2
ZNF687
CD14
KNG1
CES1
CDH5
FGA
HULC
MGP
HSPD1
TNFSF4
MYLK
HOXC-AS1
NFIA-AS1
F13A1
MIR208A
PF4
AGPAT2
GGT1
NOX1
PLG
REN
BSCL2
TP53
GJA4
ALMS1
CD163
AKT1
PTX3
FGB
LIPI
MSR1
NR1I2
XYLT2
XYLT1
PPP1R17
ENSG00000247287
AAT1
AAT2
TNNT2
KDR
SAA1
SOD1
SREBF2
GCLM
NOTCH1
PRKG1
PTGS1
GPT
ALOX5AP
MIR126
MMP8
NOS2
IFNG
CDKN2A
GHRL
CASR
CD36
BMPR2
NFKB1
MAPK1
GCLC
PON3
ADRB2
ACAT1
SLC10A2
CXCL12
CDKN2B
BGN
UTS2
PSEN1
PSMA6
LGALS2
MIAT
SERPIND1
ANTXR1
AGXT
TGFBR3
HGD
ANGPTL6
DCN
APP
LRP8
MIR210
DYNC2LI1
SELL
GP1BA
NPPA
CCL5
SHBG
