# Supplementary material for: Exploring the mechanism of Danggui Buxue Decoction in regulating atherosclerotic disease network based on integrated pharmacological methods
Source: Biosci Rep. 2021 Oct 12;41(10):BSR20211429. doi: 10.1042/BSR20211429 (PMC8521537; doi:10.1042/BSR20211429)
Supplement: Supplementary Tables S1-S7 [file BSR-2021-1429_supp.zip › BSR-2021-1429_suppST4.xlsx]

## Sheet: Sheet1
Table S4 Enrichment analysis of clusters based on Gene Ontology (GO) annotation
Cluster	Term	Biological Processes	Count	%	Pvalue	Genes	Fold Enrichment	Bonferroni
1	GO:0045429	positive regulation of nitric oxide biosynthetic process	12	23.0769	3.39562e-19	AKT1, ICAM1, IL6, TNF, PTGS2, INS, AGT, EDN1, IFNG, ESR1, IL1B, TLR4	90.1181	5.20208e-16
	GO:0006954	inflammatory response	16	30.7692	2.32441e-13	KNG1, SELP, IL6, TNF, CCL2, PTGS2, CRP, TLR4, CCL5, CXCL12, IL10, TGFB1, AKT1, IL1B, SELE, SPP1	13.6326	3.5616e-10
	GO:0008217	regulation of blood pressure	9	17.3077	1.80299e-11	LEP, ACE, PTGS2, REN, AGT, HMOX1, EDN1, PPARG, NOS3	44.7124	2.76218e-08
	GO:0002576	platelet degranulation	10	19.2308	2.11552e-11	KNG1, SELP, VWF, ALB, PECAM1, VEGFA, SERPINE1, TGFB1, PLG, TIMP1	31.3518	3.24097e-08
	GO:0001666	response to hypoxia	11	21.1538	8.69396e-11	LEP, VCAM1, CASP3, CCL2, HMOX1, VEGFA, CAT, CXCL12, ADIPOQ, MMP2, TGFB1	20.6521	1.33192e-07
	GO:0048661	positive regulation of smooth muscle cell proliferation	8	15.3846	5.30656e-10	AKT1, RETN, IL6, TNF, PTGS2, HMOX1, EDN1, CCL5	43.0564	8.12965e-07
	GO:0032496	response to lipopolysaccharide	10	19.2308	1.38879e-09	VCAM1, SELP, NOTCH1, CASP3, PTGS2, REN, EDN1, MPO, TLR4, SELE	19.6904	2.12763e-06
	GO:0022617	extracellular matrix disassembly	8	15.3846	2.8954e-09	MMP9, ELN, MMP3, MMP2, PLG, MMP1, SPP1, TIMP1	33.9919	4.43575e-06
	GO:0051092	positive regulation of NF-kappaB transcription factor activity	9	17.3077	5.99156e-09	ICAM1, IL6, TNF, INS, AGT, IL1B, TLR4, CAT, TGFB1	21.8519	9.17903e-06
	GO:0043066	negative regulation of apoptotic process	13	25	8.25529e-09	LEP, AKT1, CASP3, IL6, ALB, MMP9, VEGFA, TP53, MPO, CAT, IL10, KDR, TIMP1	9.22637	1.2647e-05
	GO:0001525	angiogenesis	10	19.2308	2.04971e-08	LEP, CCL2, PTGS2, HMOX1, PECAM1, VEGFA, SERPINE1, NOS3, MMP2, KDR	14.4809	3.1401e-05
	GO:0014068	positive regulation of phosphatidylinositol 3-kinase signaling	7	13.4615	4.17473e-08	LEP, SELP, INS, AGT, CAT, CCL5, KDR	34.7763	6.39549e-05
	GO:0071222	cellular response to lipopolysaccharide	8	15.3846	4.69772e-08	ICAM1, IL6, TNF, CCL2, SERPINE1, IFNG, TLR4, IL10	22.8618	7.19665e-05
	GO:0043491	protein kinase B signaling	6	11.5385	4.70318e-08	AKT1, TNF, CCL2, IL1B, CCL5, TGFB1	58.7133	7.20501e-05
	GO:0070374	positive regulation of ERK1 and ERK2 cascade	9	17.3077	5.15225e-08	ICAM1, IL6, TNF, CCL2, VEGFA, TLR4, CCL5, TGFB1, KDR	16.6075	7.89293e-05
	GO:0050901	leukocyte tethering or rolling	5	9.61538	5.2877e-08	LEP, VCAM1, SELP, TNF, SELE	124.201	8.10042e-05
	GO:0030198	extracellular matrix organization	9	17.3077	1.23741e-07	VCAM1, ICAM1, VWF, TNF, PECAM1, ELN, SERPINE1, SPP1, KDR	14.8281	0.000189553
	GO:0071456	cellular response to hypoxia	7	13.4615	4.36293e-07	AKT1, ICAM1, PTGS2, HMOX1, EDN1, VEGFA, TP53	23.5465	0.000668178
	GO:0046427	positive regulation of JAK-STAT cascade	5	9.61538	5.30171e-07	LEP, NOTCH1, IL6, CCL5, IL10	73.3916	0.000811892
	GO:0035924	cellular response to vascular endothelial growth factor stimulus	5	9.61538	6.4035e-07	VCAM1, AKT1, NOTCH1, VEGFA, KDR	70.2007	0.000980535
	GO:0007159	leukocyte cell-cell adhesion	5	9.61538	9.10696e-07	VCAM1, ICAM1, SELP, CCL5, SELE	64.5846	0.00139421
	GO:0045766	positive regulation of angiogenesis	7	13.4615	1.26757e-06	F3, HMOX1, VEGFA, SERPINE1, IL1B, NOS3, KDR	19.6562	0.00194003
	GO:0010888	negative regulation of lipid storage	4	7.69231	1.46229e-06	LEP, IL6, TNF, CRP	161.462	0.00223773
	GO:0001938	positive regulation of endothelial cell proliferation	6	11.5385	2.05125e-06	AKT1, CCL2, F3, VEGFA, CXCL12, KDR	28.0803	0.00313759
	GO:0045080	positive regulation of chemokine biosynthetic process	4	7.69231	3.12007e-06	TNF, HMOX1, IFNG, IL1B	129.169	0.00476855
	GO:0030195	negative regulation of blood coagulation	4	7.69231	5.69564e-06	KNG1, APOE, EDN1, SERPINE1	107.641	0.00868778
	GO:0032355	response to estradiol	6	11.5385	8.07212e-06	LEP, CASP3, PTGS2, ESR1, CAT, TGFB1	21.2916	0.0122904
	GO:1904707	positive regulation of vascular smooth muscle cell proliferation	4	7.69231	1.17041e-05	AGT, MMP9, MMP2, IL10	86.1128	0.0177709
	GO:0050900	leukocyte migration	6	11.5385	3.35228e-05	ICAM1, SELP, MMP9, PECAM1, SELE, MMP1	15.8815	0.0500613
	GO:0042346	positive regulation of NF-kappaB import into nucleus	4	7.69231	3.37747e-05	TNF, PTGS2, IL1B, TLR4	61.5092	0.0504278
	GO:0051000	positive regulation of nitric-oxide synthase activity	4	7.69231	3.90238e-05	AKT1, APOE, INS, ESR1	58.7133	0.0580336
	GO:0030593	neutrophil chemotaxis	5	9.61538	4.73368e-05	CCL2, EDN1, IFNG, IL1B, CCL5	24.4639	0.0699544
	GO:0032868	response to insulin	5	9.61538	5.02299e-05	LEP, RETN, IL6, CAT, IL10	24.0987	0.0740676
	GO:0050796	regulation of insulin secretion	5	9.61538	5.02299e-05	LEP, TNF, IFNG, IL1B, CCL5	24.0987	0.0740676
	GO:0006006	glucose metabolic process	5	9.61538	5.02299e-05	LEP, AKT1, TNF, INS, ADIPOQ	24.0987	0.0740676
	GO:0034612	response to tumor necrosis factor	4	7.69231	5.7909e-05	CASP3, PTGS2, ADIPOQ, SELE	51.6677	0.0848974
	GO:0071347	cellular response to interleukin-1	5	9.61538	6.31075e-05	ICAM1, IL6, CCL2, EDN1, CCL5	22.7411	0.0921569
	GO:0050999	regulation of nitric-oxide synthase activity	4	7.69231	6.53222e-05	LEP, AKT1, IL1B, NOS3	49.6805	0.0952322
	GO:0007155	cell adhesion	9	17.3077	6.65091e-05	VCAM1, ICAM1, SELP, VWF, CCL2, PECAM1, CXCL12, SELE, SPP1	6.33183	0.096876
	GO:0050729	positive regulation of inflammatory response	5	9.61538	7.03779e-05	CCL2, AGT, SERPINE1, TLR4, CCL5	22.118	0.102213
	GO:2000352	negative regulation of endothelial cell apoptotic process	4	7.69231	8.19542e-05	ICAM1, SERPINE1, IL10, KDR	46.1319	0.117996
	GO:0000165	MAPK cascade	7	13.4615	0.000136215	MAPK1, TNF, CCL2, INS, IL1B, CCL5, TGFB1	8.62772	0.188357
	GO:0045785	positive regulation of cell adhesion	4	7.69231	0.000298977	TNF, VEGFA, CCL5, CXCL12	30.0394	0.367517
	GO:0032930	positive regulation of superoxide anion generation	3	5.76923	0.000321179	AGT, CRP, TGFB1	107.641	0.388674
	GO:0032755	positive regulation of interleukin-6 production	4	7.69231	0.000342305	IL6, TNF, IL1B, TLR4	28.7043	0.408149
	GO:0006979	response to oxidative stress	5	9.61538	0.000343691	AKT1, PTGS2, APOE, HMOX1, MPO	14.6783	0.409405
	GO:0010595	positive regulation of endothelial cell migration	4	7.69231	0.000365404	AGT, EDN1, VEGFA, KDR	28.0803	0.428735
	GO:0032760	positive regulation of tumor necrosis factor production	4	7.69231	0.000389485	LEP, CCL2, IFNG, TLR4	27.4828	0.449433
	GO:0032700	negative regulation of interleukin-17 production	3	5.76923	0.000488785	IFNG, TLR4, TGFB1	88.0699	0.527162
	GO:0002003	angiotensin maturation	3	5.76923	0.000488785	ACE, REN, AGT	88.0699	0.527162
	GO:0050927	positive regulation of positive chemotaxis	3	5.76923	0.000488785	F3, VEGFA, KDR	88.0699	0.527162
	GO:0010745	negative regulation of macrophage derived foam cell differentiation	3	5.76923	0.000690496	CRP, PPARG, ADIPOQ	74.5207	0.652922
	GO:0051926	negative regulation of calcium ion transport	3	5.76923	0.000690496	ICAM1, PTGS2, NOS3	74.5207	0.652922
	GO:0043627	response to estrogen	4	7.69231	0.00100963	MAPK1, HMOX1, PPARG, ESR1	19.8722	0.787228
	GO:0050995	negative regulation of lipid catabolic process	3	5.76923	0.00105613	TNF, INS, IL1B	60.5481	0.801872
	GO:0032722	positive regulation of chemokine production	3	5.76923	0.00119462	IL6, TNF, TLR4	56.9864	0.839788
	GO:0045742	positive regulation of epidermal growth factor receptor signaling pathway	3	5.76923	0.00239167	AKT1, AGT, MMP9	40.3654	0.974484
	GO:0010575	positive regulation of vascular endothelial growth factor production	3	5.76923	0.00302395	PTGS2, IL1B, TGFB1	35.8803	0.990339
	GO:0032715	negative regulation of interleukin-6 production	3	5.76923	0.00325026	TNF, TLR4, IL10	34.5989	0.993177
	GO:0030168	platelet activation	4	7.69231	0.00513099	AKT1, MAPK1, VWF, IL6	11.2321	0.999622
	GO:0032943	mononuclear cell proliferation	2	3.84615	0.00606528	ACE, TGFB1	322.923	0.99991
	GO:0002548	monocyte chemotaxis	3	5.76923	0.00720552	IL6, CCL2, CCL5	23.0659	0.999985
	GO:0001781	neutrophil apoptotic process	2	3.84615	0.00908438	IL6, IFNG	215.282	0.999999
	GO:0010572	positive regulation of platelet activation	2	3.84615	0.00908438	SELP, TLR4	215.282	0.999999
2	GO:0042632	cholesterol homeostasis	15	35.7143	9.62224e-25	LPL, LDLR, APOC2, ABCG1, ABCG8, APOA1, ABCG5, LCAT, APOA5, APOC3, PCSK9, CETP, ANGPTL3, LIPC, NR1H3	93.7054	4.77263e-22
	GO:0042157	lipoprotein metabolic process	11	26.1905	1.02722e-18	LPL, APOA1, LPA, LCAT, APOC3, APOA5, APOC2, NPC1L1, PCSK9, CETP, ABCG1	115.734	5.09499e-16
	GO:0070328	triglyceride homeostasis	9	21.4286	9.20476e-16	LPL, APOA1, APOC3, APOA5, APOC2, CETP, ANGPTL3, LIPC, NR1H3	138.396	4.40536e-13
	GO:0043691	reverse cholesterol transport	8	19.0476	9.37898e-15	APOA1, LCAT, APOC3, APOA5, APOC2, CETP, LIPC, ABCG1	177.693	4.62563e-12
	GO:0008203	cholesterol metabolic process	10	23.8095	5.33936e-14	APOA1, LDLR, LCAT, PON1, PCSK9, CETP, ANGPTL3, LIPC, ABCG1, SREBF2	58.7955	2.64873e-11
	GO:0034375	high-density lipoprotein particle remodeling	7	16.6667	7.11814e-13	APOA1, LCAT, APOC3, CETP, LIPC, PLTP, ABCG1	186.578	3.53035e-10
	GO:0033344	cholesterol efflux	7	16.6667	2.47415e-11	ABCG8, APOA1, ABCG5, APOC3, APOA5, APOC2, ABCG1	111.947	1.22718e-08
	GO:0034372	very-low-density lipoprotein particle remodeling	5	11.9048	1.06465e-09	LPL, LCAT, APOC2, CETP, LIPC	285.578	5.28066e-07
	GO:0006869	lipid transport	7	16.6667	2.78772e-08	APOA1, LPA, APOC3, APOA5, APOC2, CETP, PLTP	36.8246	1.3827e-05
	GO:0033700	phospholipid efflux	5	11.9048	3.00752e-08	APOA1, APOC3, APOA5, APOC2, ABCG1	142.789	1.49172e-05
	GO:0030301	cholesterol transport	5	11.9048	5.44896e-08	APOA1, LDLR, LCAT, NPC1L1, CETP	124.94	2.70265e-05
	GO:0006629	lipid metabolic process	8	19.0476	9.40319e-08	LPL, LPA, LDLR, LCAT, APOC2, LIPC, PLTP, SREBF2	20.3725	4.66387e-05
	GO:0019433	triglyceride catabolic process	5	11.9048	3.72767e-07	LPL, APOA1, APOC3, APOA5, LIPC	79.9619	0.000184875
	GO:0055091	phospholipid homeostasis	4	9.52381	1.12339e-06	APOA1, CETP, ANGPTL3, ABCG1	177.693	0.000557048
	GO:0030299	intestinal cholesterol absorption	4	9.52381	1.12339e-06	ABCG8, ABCG5, LDLR, NPC1L1	177.693	0.000557048
	GO:2000188	regulation of cholesterol homeostasis	4	9.52381	1.12339e-06	LDLR, NR1H4, NR1H3, SREBF2	177.693	0.000557048
	GO:0006641	triglyceride metabolic process	5	11.9048	1.51596e-06	LPL, APOC3, APOA5, PCSK9, CETP	57.1156	0.000751633
	GO:0045723	positive regulation of fatty acid biosynthetic process	4	9.52381	1.60212e-06	APOA1, APOA5, APOC2, NR1H3	159.924	0.000794338
	GO:0046470	phosphatidylcholine metabolic process	4	9.52381	1.60212e-06	LCAT, APOA5, PON1, CETP	159.924	0.000794338
	GO:0051006	positive regulation of lipoprotein lipase activity	4	9.52381	1.60212e-06	APOA1, APOA5, APOC2, NR1H3	159.924	0.000794338
	GO:0010745	negative regulation of macrophage derived foam cell differentiation	4	9.52381	3.79899e-06	CETP, ITGB3, ABCG1, NR1H3	123.018	0.00188253
	GO:0010875	positive regulation of cholesterol efflux	4	9.52381	4.82688e-06	PON1, PLTP, ABCG1, NR1H3	114.231	0.00239127
	GO:0002576	platelet degranulation	6	14.2857	4.9514e-06	APOA1, FGA, PPBP, F13A1, ITIH4, ITGB3	23.2899	0.00245289
	GO:0042493	response to drug	8	19.0476	7.88749e-06	ABCG8, TOP1, LPL, APOA1, ABCG5, CST3, NPC1L1, ABCG2	10.5213	0.00390457
	GO:0006644	phospholipid metabolic process	5	11.9048	8.85467e-06	LPL, APOA1, LCAT, PCSK9, ANGPTL3	37.0194	0.0043823
	GO:0007584	response to nutrient	5	11.9048	3.11006e-05	ABCG8, APOA1, ABCG5, HMGCR, SERPINC1	27.0142	0.0153078
3	GO:0045766	positive regulation of angiogenesis	7	18.9189	1.49033e-07	HIF1A, F3, HSPB1, NFE2L2, ENG, SIRT1, IL1A	27.6249	0.000136803
	GO:0001937	negative regulation of endothelial cell proliferation	4	10.8108	3.1823e-05	CAV1, GJA1, STAT1, ENG	62.5983	0.0287914
	GO:2000379	positive regulation of reactive oxygen species metabolic process	4	10.8108	3.53068e-05	AGTR1, CDKN1A, F2, NFE2L2	60.5117	0.0318926
	GO:0042127	regulation of cell proliferation	6	16.2162	4.39354e-05	AGTR1, NFKBIA, NOS2, ENG, SIRT1, PLAU	14.7191	0.039531
	GO:0071456	cellular response to hypoxia	5	13.5135	5.13536e-05	CCNB1, HIF1A, NFE2L2, CCNA2, SIRT1	23.6374	0.0460498
	GO:0006954	inflammatory response	7	18.9189	0.000139534	KNG1, SELP, CD40LG, RELA, NFKB1, NFE2L2, IL1A	8.38223	0.120236
	GO:0006915	apoptotic process	8	21.6216	0.000171618	CASP9, IRF1, NFKBIA, GJA1, NFKB1, STAT1, IGFBP3, IL1A	6.40336	0.145773
	GO:0051092	positive regulation of NF-kappaB transcription factor activity	5	13.5135	0.000182023	AR, CD40LG, RELA, NFKBIA, NFKB1	17.0616	0.153895
	GO:0043066	negative regulation of apoptotic process	7	18.9189	0.00037398	CDKN1A, CD40LG, RELA, NFKBIA, HSPB1, NFKB1, SIRT1	6.98212	0.29063
	GO:1902176	negative regulation of oxidative stress-induced intrinsic apoptotic signaling pathway	3	8.10811	0.000400127	HSPB1, NFE2L2, SIRT1	97.251	0.30746
	GO:0071260	cellular response to mechanical stimulus	4	10.8108	0.000467931	IRF1, GJA1, NFKB1, ENG	25.5683	0.349271
	GO:0001666	response to hypoxia	5	13.5135	0.000484798	CAV1, HIF1A, NOS2, ENG, PLAU	13.193	0.359274
	GO:0035994	response to muscle stretch	3	8.10811	0.000526218	RELA, NFKBIA, NFKB1	85.0946	0.383191
	GO:0010744	positive regulation of macrophage derived foam cell differentiation	3	8.10811	0.000526218	AGTR1, APOB, NFKB1	85.0946	0.383191
	GO:0071356	cellular response to tumor necrosis factor	4	10.8108	0.00166858	APOB, RELA, NFE2L2, SIRT1	16.5032	0.784121
	GO:0050900	leukocyte migration	4	10.8108	0.00224279	SELP, CAV1, APOB, F2	14.8799	0.872698
	GO:0032481	positive regulation of type I interferon production	3	8.10811	0.00533384	RELA, IRF1, NFKB1	26.6963	0.992624
	GO:0042632	cholesterol homeostasis	3	8.10811	0.00828794	CAV1, APOB, SIRT1	21.2736	0.999519
	GO:0030512	negative regulation of transforming growth factor beta receptor signaling pathway	3	8.10811	0.00828794	CAV1, ENG, SIRT1	21.2736	0.999519
	GO:0014068	positive regulation of phosphatidylinositol 3-kinase signaling	3	8.10811	0.0085396	SELP, F2, SIRT1	20.9464	0.999619
	GO:0006642	triglyceride mobilization	2	5.40541	0.00854874	APOB, SIRT1	226.919	0.999622
	GO:2001028	positive regulation of endothelial cell chemotaxis	2	5.40541	0.0106748	MET, HSPB1	181.535	0.999947
	GO:0045084	positive regulation of interleukin-12 biosynthetic process	2	5.40541	0.0127964	RELA, IRF1	151.279	0.999993
	GO:0002576	platelet degranulation	3	8.10811	0.0204983	KNG1, SELP, APP	13.2186	1
	GO:0001649	osteoblast differentiation	3	8.10811	0.0208724	GJA1, RUNX2, IGFBP3	13.0915	1
	GO:0010884	positive regulation of lipid storage	2	5.40541	0.0212388	APOB, NFKB1	90.7676	1
	GO:0010875	positive regulation of cholesterol efflux	2	5.40541	0.0296109	NFKBIA, SIRT1	64.834	1
	GO:0030194	positive regulation of blood coagulation	2	5.40541	0.0296109	F2, NFE2L2	64.834	1
	GO:0071354	cellular response to interleukin-6	2	5.40541	0.0296109	RELA, NFKB1	64.834	1
4	GO:0045987	positive regulation of smooth muscle contraction	4	44.4444	9.40188e-08	CHRM3, ADRA1B, ADRA1A, ADRA1D	355.386	1.17523e-05
	GO:0007204	positive regulation of cytosolic calcium ion concentration	5	55.5556	2.64761e-07	UTS2, SAA1, ADRA1B, ADRA1A, ADRA1D	69.6186	3.30945e-05
	GO:0045907	positive regulation of vasoconstriction	4	44.4444	3.49765e-07	ADRA1B, ADRA1A, ADRA1D, HTR2A	233.222	4.37197e-05
	GO:0007197	adenylate cyclase-inhibiting G-protein coupled acetylcholine receptor signaling pathway	3	33.3333	4.16592e-06	CHRM5, CHRM3, CHRM1	799.619	0.000520606
	GO:0007207	phospholipase C-activating G-protein coupled acetylcholine receptor signaling pathway	3	33.3333	5.55324e-06	CHRM5, CHRM3, CHRM1	699.667	0.000693916
	GO:0008283	cell proliferation	5	55.5556	1.4502e-05	CHRM5, CHRM3, CHRM1, ADRA1B, ADRA1D	25.4888	0.00181112
	GO:0003056	regulation of vascular smooth muscle contraction	2	22.2222	0.00190448	CHRM3, CHRM1	932.889	0.212023
5	GO:0042554	superoxide anion generation	4	7.54717	9.95295e-06	CYBA, NCF1, NOX1, SOD1	0.00431029	0.0154404
	GO:0032496	response to lipopolysaccharide	7	13.2075	1.11179e-05	OPRM1, TNFRSF11B, THBD, CXCL2, PF4, DCN, CXCL11	0.00321163	0.0172475
	GO:0006940	regulation of smooth muscle contraction	4	7.54717	1.52453e-05	CHRM2, ADRA2A, ADRA2C, ADRA2B	0.0033028	0.0236498
	GO:0006954	inflammatory response	9	16.9811	1.97596e-05	CYBA, TNFRSF11B, PTGER3, CXCL2, NOX1, PF4, CXCL11, PTX3, AGER	0.00342442	0.0306516
	GO:0030168	platelet activation	6	11.3208	2.77513e-05	ADRA2A, RAF1, PF4, ADRA2C, ADRA2B, COL1A1	0.0040067	0.0430461
	GO:0006801	superoxide metabolic process	4	7.54717	3.07647e-05	CYBA, NCF1, NOX1, SOD1	0.00380762	0.0477193
	GO:0042127	regulation of cell proliferation	6	11.3208	0.000262685	TNFRSF11B, ERBB3, CXCL2, CHEK1, PF4, CXCL11	0.0205176	0.406768
	GO:0002576	platelet degranulation	5	9.43396	0.000288275	APOH, IGF2, PF4, SOD1, TGFB2	0.020639	0.44631
	GO:0019430	removal of superoxide radicals	3	5.66038	0.000608577	APOA4, SOD1, NQO1	0.0370399	0.940019
	GO:0045730	respiratory burst	3	5.66038	0.000717803	CYBA, NCF1, NOX1	0.0407003	1.10785
	GO:0042632	cholesterol homeostasis	4	7.54717	0.0010214	APOA4, CYP7A1, SCARB1, MTTP	0.0539307	1.57297
	GO:0055114	oxidation-reduction process	7	13.2075	0.00962748	CYBA, NCF1, CYP7A1, NOX1, ALOX5, SOD1, NQO1	0.276002	13.9369
	GO:0042542	response to hydrogen peroxide	3	5.66038	0.0108849	HP, COL1A1, SOD1	0.296613	15.6166
	GO:1902177	positive regulation of oxidative stress-induced intrinsic apoptotic signaling pathway	2	3.77358	0.0123305	NOX1, SOD1	0.319292	17.5099
	GO:0034197	triglyceride transport	2	3.77358	0.0153898	APOH, MTTP	0.361568	21.3861
	GO:0016525	negative regulation of angiogenesis	3	5.66038	0.0157986	APOH, PF4, DCN	0.359747	21.891
	GO:0070098	chemokine-mediated signaling pathway	3	5.66038	0.0203981	CXCL2, PF4, CXCL11	0.375468	27.3661
	GO:0010886	positive regulation of cholesterol storage	2	3.77358	0.0214804	MSR1, SCARB1	0.383247	28.6013
	GO:0032930	positive regulation of superoxide anion generation	2	3.77358	0.0275341	CYBA, SOD1	0.416407	35.155
	GO:0006707	cholesterol catabolic process	2	3.77358	0.0335511	CYP7A1, SCARB1	0.447025	41.1078
7	GO:0008202	steroid metabolic process	4	33.3333	2.54416e-06	AKR1C3, CYP3A4, CYP1B1, SULT1E1	130.171	0.000539216
	GO:0051583	dopamine uptake involved in synaptic transmission	2	16.6667	0.00327147	SLC6A2, SLC6A3	559.733	0.50077
	GO:0042420	dopamine catabolic process	2	16.6667	0.00327147	SLC6A3, MAOB	559.733	0.50077
	GO:0055114	oxidation-reduction process	4	33.3333	0.00582047	AKR1C3, CYP3A4, CYP1B1, MAOB	9.45495	0.709904
	GO:0008210	estrogen metabolic process	2	16.6667	0.00718439	CYP1B1, SULT1E1	254.424	0.783158
	GO:0042136	neurotransmitter biosynthetic process	2	16.6667	0.00783518	ACHE, SLC6A3	233.222	0.811301
10	GO:0032469	endoplasmic reticulum calcium ion homeostasis	3	17.6471	8.87325e-05	PSEN1, BAX, BCL2	197.553	0.0428889
	GO:2001234	negative regulation of apoptotic signaling pathway	3	17.6471	0.000101352	PSEN1, BAX, BCL2	185.206	0.0488377
	GO:0033344	cholesterol efflux	3	17.6471	0.000252116	SOAT2, APOA2, ABCA1	118.532	0.117116
	GO:0043200	response to amino acid	3	17.6471	0.000389479	MTHFR, GSTP1, CHUK	95.5901	0.175056
	GO:0031100	organ regeneration	3	17.6471	0.000897423	APOA2, F7, GSTP1	63.0488	0.35823
	GO:0042632	cholesterol homeostasis	3	17.6471	0.00165791	SOAT2, APOA2, ABCA1	46.3015	0.559432
	GO:0051384	response to glucocorticoid	3	17.6471	0.0017096	APOA2, BCL2, HSPD1	45.5891	0.570556
	GO:0043627	response to estrogen	3	17.6471	0.0017096	APOA2, F7, HSPD1	45.5891	0.570556
	GO:0008203	cholesterol metabolic process	3	17.6471	0.00186922	SOAT2, APOA2, ABCA1	43.5779	0.603175
	GO:0006808	regulation of nitrogen utilization	2	11.7647	0.00190482	BAX, BCL2	987.765	0.610105
	GO:0043085	positive regulation of catalytic activity	3	17.6471	0.00263948	APOA2, PSEN1, BCL2	36.5839	0.728998
	GO:0007598	blood coagulation, extrinsic pathway	2	11.7647	0.00475567	F10, F7	395.106	0.905097
	GO:0009651	response to salt stress	2	11.7647	0.00854493	HSP90AB1, BAX	219.503	0.985583
	GO:0006888	ER to Golgi vesicle-mediated transport	3	17.6471	0.00991841	F10, F5, F7	18.5206	0.992731
	GO:0017187	peptidyl-glutamic acid carboxylation	2	11.7647	0.0104345	F10, F7	179.594	0.994382
	GO:0001666	response to hypoxia	3	17.6471	0.0113911	MTHFR, F7, HSPD1	17.2285	0.996516
	GO:0033700	phospholipid efflux	2	11.7647	0.0132625	APOA2, ABCA1	141.109	0.998633
	GO:0043691	reverse cholesterol transport	2	11.7647	0.0170214	APOA2, ABCA1	109.752	0.999793
	GO:0001782	B cell homeostasis	2	11.7647	0.0170214	BAX, BCL2	109.752	0.999793
	GO:0008637	apoptotic mitochondrial changes	2	11.7647	0.017959	BAX, HSPD1	103.975	0.999871
	GO:0001836	release of cytochrome c from mitochondria	2	11.7647	0.0217011	BAX, BCL2	85.8926	0.99998
	GO:0070059	intrinsic apoptotic signaling pathway in response to endoplasmic reticulum stress	2	11.7647	0.030998	BAX, BCL2	59.8645	1
	GO:2001244	positive regulation of intrinsic apoptotic signaling pathway	2	11.7647	0.030998	BAX, BCL2	59.8645	1
	GO:0002931	response to ischemia	2	11.7647	0.030998	BCL2, HSPD1	59.8645	1
	GO:0008015	blood circulation	2	11.7647	0.0420449	MTHFR, F5	43.9007	1
	GO:0008630	intrinsic apoptotic signaling pathway in response to DNA damage	2	11.7647	0.0438745	BAX, BCL2	42.0325	1
	GO:0042542	response to hydrogen peroxide	2	11.7647	0.0475239	BCL2, HSPD1	38.7359	1
