# Supplementary material for: Exploring the mechanism of Danggui Buxue Decoction in regulating atherosclerotic disease network based on integrated pharmacological methods
Source: Biosci Rep. 2021 Oct 12;41(10):BSR20211429. doi: 10.1042/BSR20211429 (PMC8521537; doi:10.1042/BSR20211429)
Supplement: Supplementary Tables S1-S7 [file BSR-2021-1429_supp.zip › BSR-2021-1429_suppST5.xlsx]

## Sheet: Sheet1
Table S5 Pathway enrichment analysis
Term	Pathway	Count	%	Pvalue	Genes	Fold Enrichment	Bonferroni
hsa04668	TNF signaling pathway	29	0.0521123	1.30091e-14	TNF, CCL2, PTGS2, MMP9, EDN1, CXCL2, NFKBIA, NFKB1, CCL5, MMP3, CXCL10, VCAM1, AKT1, FOS, CASP3, CASP8, IL1B, LTA, CHUK, PIK3CG, ICAM1, IL6, RELA, MAPK1, JUN, MAPK14, MAPK8, IKBKB, SELE	5.95656	3.14349e-12
hsa04066	HIF-1 signaling pathway	27	0.0485184	4.89357e-14	ERBB2, EDN1, HK2, NFKB1, TLR4, TIMP1, AKT1, INS, HMOX1, BCL2, IFNG, SERPINE1, NOS3, NOS2, EGF, INSR, PRKCA, PIK3CG, EGFR, IL6, RELA, PRKCB, MAPK1, CDKN1A, HIF1A, VEGFA, NPPA	6.18121	1.18485e-11
hsa04068	FoxO signaling pathway	28	0.0503154	3.24634e-11	PTEN, IL10, TGFB1, TGFB2, AKT1, CDKN2B, SLC2A4, INS, CAT, EGF, INSR, CHUK, PIK3CG, EGFR, IL6, TGFBR1, TGFBR2, SMAD3, RAF1, SIRT1, CDK2, CCNB1, MAPK1, CDKN1A, CCND1, MAPK14, MAPK8, IKBKB	4.59234	7.85613e-09
hsa04620	Toll-like receptor signaling pathway	24	0.0431275	2.08041e-10	PIK3CG, IL6, TNF, RELA, CXCL8, NFKBIA, NFKB1, TLR4, CXCL11, STAT1, CCL5, CXCL10, AKT1, MAPK1, FOS, JUN, MAPK14, CASP8, IL1B, MAPK8, IKBKB, CD14, CHUK, SPP1	4.97607	5.03459e-08
hsa04151	PI3K-Akt signaling pathway	43	0.07727	2.61041e-09	HSP90AB1, COL3A1, NFKB1, TLR4, BCL2L1, ITGB3, PTEN, AKT1, CASP9, INS, BCL2, NOS3, EGF, INSR, MYC, CHUK, GHR, SPP1, PRKCA, IL4, EGFR, PIK3CG, IL6, HSP90AA1, TNXB, RELA, RXRA, MET, TP53, RAF1, CDK2, KDR, VWF, MAPK1, CCND1, CDKN1A, CHRM2, GSK3B, CHRM1, VEGFA, COL1A1, IKBKB, IL2	2.73924	6.31719e-07
hsa03320	PPAR signaling pathway	18	0.0323456	4.03996e-09	PPARA, LPL, PPARD, OLR1, RXRB, RXRA, PPARG, ADIPOQ, MMP1, APOA2, APOA1, CD36, CYP27A1, CYP7A1, APOA5, APOC3, PLTP, NR1H3	5.90444	9.7767e-07
hsa04064	NF-kappa B signaling pathway	19	0.0341426	4.50676e-08	ICAM1, TNF, PTGS2, RELA, CXCL8, NFKBIA, NFKB1, TLR4, BCL2L1, CXCL12, VCAM1, CD40LG, BCL2, IL1B, IKBKB, CD14, LTA, CHUK, PLAU	4.79971	1.09063e-05
hsa04610	Complement and coagulation cascades	17	0.0305486	4.70181e-08	KNG1, PLAT, F10, F13A1, F7, PLG, VWF, THBD, F5, FGA, FGB, F3, SERPINE1, F2, SERPINC1, SERPIND1, PLAU	5.41478	1.13783e-05
hsa04920	Adipocytokine signaling pathway	16	0.0287516	3.78358e-07	PPARA, TNF, RXRB, RXRA, RELA, NFKBIA, NFKB1, ADIPOQ, LEP, AKT1, CD36, NPY, SLC2A4, MAPK8, IKBKB, CHUK	5.02346	9.15585e-05
hsa04010	MAPK signaling pathway	31	0.0557063	1.04694e-06	TNF, ELK1, NFKB1, TGFB1, TGFB2, AKT1, FOS, CASP3, MAPT, IL1B, PPP3CA, EGF, MYC, RASA1, IL1A, CHUK, PRKCA, EGFR, RELA, TGFBR1, TGFBR2, TP53, RAF1, PRKCB, MAPK1, JUN, MAPK14, HSPB1, MAPK8, IKBKB, CD14	2.69291	0.000253328
hsa04370	VEGF signaling pathway	14	0.0251577	2.45447e-06	PIK3CG, PRKCA, PTGS2, RAF1, KDR, PRKCB, AKT1, MAPK1, CASP9, MAPK14, VEGFA, HSPB1, NOS3, PPP3CA	5.04405	0.000593807
hsa04060	Cytokine-cytokine receptor interaction	29	0.0521123	4.3061e-06	CCL2, TNF, CXCL2, BMPR2, CXCL8, PF4, CXCL11, CCL5, CXCL12, IL10, TGFB1, CXCL10, TGFB2, TNFRSF11B, IFNG, IL1B, IL1A, LTA, GHR, IL4, IL6, TNFSF4, TGFBR1, TGFBR2, LEP, PPBP, CD40LG, CX3CR1, IL2	2.62285	0.00104154
hsa04975	Fat digestion and absorption	11	0.0197668	6.26808e-06	APOA4, ABCG8, APOB, APOA1, CD36, ABCG5, NPC1L1, SCARB1, ABCA1, AGPAT2, MTTP	6.19882	0.00151573
hsa04062	Chemokine signaling pathway	22	0.0395335	9.4515e-05	PIK3CG, CCL2, NCF1, RELA, CXCL2, CXCL8, RAF1, NFKBIA, NFKB1, PF4, CXCL11, STAT1, CCL5, CXCL12, CXCL10, AKT1, MAPK1, PPBP, GSK3B, CX3CR1, IKBKB, CHUK	2.59951	0.0226141
hsa04923	Regulation of lipolysis in adipocytes	11	0.0197668	0.000176676	PIK3CG, AKT1, ADRB2, PTGER3, ADRB1, NPY, PTGS2, INS, PTGS1, PRKG1, INSR	4.31704	0.0418582
hsa04270	Vascular smooth muscle contraction	15	0.0269547	0.000778769	KCNMA1, PRKCA, ACTA2, RAF1, PRKG1, PRKCB, MAPK1, AGTR1, ADRA1B, CALM3, ADRA1A, CALM2, ADRA1D, MYLK, CALM1	2.81765	0.171829
hsa04152	AMPK signaling pathway	15	0.0269547	0.00127909	PIK3CG, HMGCR, PPARG, ACACA, SIRT1, ADIPOQ, LEP, AKT1, CCND1, CD36, SLC2A4, INS, ADRA1A, INSR, CCNA2	2.6802	0.266362
hsa04350	TGF-beta signaling pathway	12	0.0215637	0.00134211	MAPK1, TNF, CDKN2B, TGFBR1, TGFBR2, IFNG, BMPR2, SMAD3, DCN, MYC, TGFB1, TGFB2	3.13966	0.27748
hsa04670	Leukocyte transendothelial migration	14	0.0251577	0.00201141	PIK3CG, PRKCA, ICAM1, CLDN4, NCF1, MMP9, CXCL12, MMP2, CDH5, PRKCB, VCAM1, CYBA, MAPK14, PECAM1	2.67554	0.385687
hsa04611	Platelet activation	15	0.0269547	0.00217828	PIK3CG, COL3A1, PTGS1, ITGB3, PRKG1, AKT1, MAPK1, VWF, FGA, FGB, MAPK14, GP1BA, NOS3, COL1A1, MYLK	2.53588	0.410051
hsa04150	mTOR signaling pathway	9	0.0161728	0.00433057	PRKCA, PIK3CG, AKT1, MAPK1, TNF, INS, IKBKB, PTEN, PRKCB	3.41032	0.650158
hsa04630	Jak-STAT signaling pathway	14	0.0251577	0.0141449	IL4, PIK3CG, IL6, PIM1, BCL2L1, STAT1, IL10, AKT1, LEP, CCND1, IFNG, MYC, GHR, IL2	2.12198	0.968175
hsa00480	Glutathione metabolism	7	0.0125788	0.0268214	GSTM1, GSTM2, ODC1, GCLC, GGT1, GCLM, GSTP1	3.01654	0.998611
