# Supplementary material for: Exploring the mechanism of Danggui Buxue Decoction in regulating atherosclerotic disease network based on integrated pharmacological methods
Source: Biosci Rep. 2021 Oct 12;41(10):BSR20211429. doi: 10.1042/BSR20211429 (PMC8521537; doi:10.1042/BSR20211429)
Supplement: Supplementary Tables S1-S7 [file BSR-2021-1429_supp.zip › BSR-2021-1429_suppST6.xlsx]

## Sheet: Sheet1
Table S6 Enrichment analysis of clusters based on Gene Ontology (GO) annotation
Cluster	Term	Biological Processes	Count	%	Pvalue	Genes	Fold Enrichment	Bonferroni
1	GO:0045429	positive regulation of nitric oxide biosynthetic process	14	21.5385	3.25064e-22	AKT1, EGFR, ICAM1, IL6, TNF, PTGS2, INS, AGT, EDN1, IFNG, ESR1, SMAD3, IL1B, TLR4	84.1102	5.98442e-19
	GO:0043066	negative regulation of apoptotic process	21	32.3077	1.85773e-16	IL4, EGFR, IL6, MMP9, TP53, SMAD3, BCL2L1, PTEN, IL10, KDR, TIMP1, LEP, AKT1, CASP3, ALB, VEGFA, MPO, MAPK8, CAT, MYC, IL2	11.9233	4.08784e-13
	GO:0001525	angiogenesis	15	23.0769	9.38668e-14	CCL2, PTGS2, CXCL8, PTEN, MMP2, KDR, LEP, HMOX1, MAPK14, JUN, PECAM1, SERPINE1, VEGFA, NOS3, EGF	17.377	1.72711e-10
	GO:0006954	inflammatory response	17	26.1538	6.03103e-13	IL6, TNF, CCL2, PTGS2, CRP, CXCL8, TLR4, CCL5, CXCL12, IL10, TGFB1, CXCL10, AKT1, FOS, IL1B, SELE, SPP1	11.5877	1.11026e-09
	GO:0008284	positive regulation of cell proliferation	18	27.6923	1.06776e-12	EGFR, IL6, EDN1, BCL2L1, PTEN, TGFB1, KDR, CXCL10, TIMP1, LEP, MAPK1, NOTCH1, INS, IFNG, VEGFA, EGF, MYC, IL2	9.97874	1.96584e-09
	GO:0007568	aging	13	20	1.14271e-12	IL6, CCL2, PTEN, IL10, TGFB1, TIMP1, AKT1, VCAM1, FOS, JUN, AGT, MPO, CAT	20.3539	2.10381e-09
	GO:0048661	positive regulation of smooth muscle cell proliferation	10	15.3846	1.1996e-12	AKT1, EGFR, IL6, TNF, PTGS2, JUN, HMOX1, EDN1, CCL5, MYC	43.0564	2.20846e-09
	GO:0001666	response to hypoxia	12	18.4615	4.38909e-11	LEP, VCAM1, CASP3, CCL2, HMOX1, VEGFA, SMAD3, CAT, CXCL12, ADIPOQ, MMP2, TGFB1	18.0236	8.08031e-08
	GO:0070374	positive regulation of ERK1 and ERK2 cascade	12	18.4615	5.29253e-11	EGFR, ICAM1, IL6, TNF, CCL2, JUN, VEGFA, TLR4, CCL5, PTEN, TGFB1, KDR	17.7146	9.74355e-08
	GO:0006955	immune response	15	23.0769	4.77823e-10	IL4, IL6, TNF, CCL2, CXCL8, SMAD3, TLR4, CCL5, CXCL12, IL10, CXCL10, NOTCH1, IFNG, IL1B, IL2	9.20446	8.79672e-07
	GO:0008217	regulation of blood pressure	8	12.3077	4.87819e-09	LEP, ACE, PTGS2, AGT, HMOX1, EDN1, PPARG, NOS3	31.7955	8.9807e-06
	GO:0002576	platelet degranulation	9	13.8462	5.06945e-09	VWF, ALB, PECAM1, VEGFA, SERPINE1, EGF, TGFB1, PLG, TIMP1	22.5733	9.33281e-06
	GO:0022617	extracellular matrix disassembly	8	12.3077	1.48251e-08	MMP9, ELN, MMP3, MMP2, PLG, MMP1, SPP1, TIMP1	27.1935	2.72927e-05
	GO:0042060	wound healing	8	12.3077	2.12871e-08	EGFR, CASP3, IL6, INS, PECAM1, SMAD3, LOX, TIMP1	25.8338	3.91889e-05
	GO:0035924	cellular response to vascular endothelial growth factor stimulus	6	9.23077	2.18871e-08	VCAM1, AKT1, NOTCH1, MAPK14, VEGFA, KDR	67.3926	4.02934e-05
	GO:0051092	positive regulation of NF-kappaB transcription factor activity	9	13.8462	3.82076e-08	ICAM1, IL6, TNF, INS, AGT, IL1B, TLR4, CAT, TGFB1	17.4816	7.03377e-05
	GO:0030198	extracellular matrix organization	10	15.3846	5.29586e-08	VCAM1, ICAM1, VWF, TNF, PECAM1, ELN, SERPINE1, LOX, SPP1, KDR	13.1805	9.7492e-05
	GO:0097421	liver regeneration	6	9.23077	7.58981e-08	EGFR, CCND1, HMOX1, MYC, TGFB1, IL10	53.4493	0.000139719
	GO:0071456	cellular response to hypoxia	8	12.3077	7.61553e-08	AKT1, ICAM1, PTGS2, HMOX1, EDN1, VEGFA, TP53, PTEN	21.5282	0.000140192
	GO:0071347	cellular response to interleukin-1	7	10.7692	2.84655e-07	ICAM1, IL6, CCL2, EDN1, CXCL8, CCL5, MYC	25.47	0.000523913
	GO:0050729	positive regulation of inflammatory response	7	10.7692	3.36342e-07	EGFR, CCL2, AGT, SERPINE1, TLR4, CCL5, IL2	24.7722	0.000619015
	GO:0090026	positive regulation of monocyte chemotaxis	5	7.69231	3.37398e-07	CCL2, SERPINE1, CCL5, CXCL12, CXCL10	80.7308	0.000620957
	GO:0006935	chemotaxis	8	12.3077	3.96102e-07	IL4, MAPK1, CCL2, MAPK14, CXCL8, CCL5, CXCL12, CXCL10	16.9402	0.000728958
	GO:0046427	positive regulation of JAK-STAT cascade	5	7.69231	1.33301e-06	LEP, NOTCH1, IL6, CCL5, IL10	58.7133	0.00245106
	GO:0048146	positive regulation of fibroblast proliferation	6	9.23077	1.87847e-06	EGFR, AGT, JUN, ESR1, MYC, TGFB1	28.7043	0.00345229
	GO:0034612	response to tumor necrosis factor	5	7.69231	2.28551e-06	CASP3, PTGS2, CASP8, ADIPOQ, SELE	51.6677	0.00419879
	GO:0032757	positive regulation of interleukin-8 production	5	7.69231	2.69334e-06	TNF, SERPINE1, IL1B, TLR4, ADIPOQ	49.6805	0.00494618
	GO:2000352	negative regulation of endothelial cell apoptotic process	5	7.69231	3.66768e-06	IL4, ICAM1, SERPINE1, IL10, KDR	46.1319	0.00672947
	GO:0045909	positive regulation of vasodilation	5	7.69231	4.24237e-06	EGFR, INS, AGT, HMOX1, NOS3	44.5411	0.00777979
	GO:0045766	positive regulation of angiogenesis	7	10.7692	4.90886e-06	HMOX1, VEGFA, SERPINE1, CXCL8, IL1B, NOS3, KDR	15.7249	0.00899653
	GO:0030593	neutrophil chemotaxis	6	9.23077	5.12511e-06	CCL2, EDN1, IFNG, CXCL8, IL1B, CCL5	23.4853	0.00939098
	GO:0001938	positive regulation of endothelial cell proliferation	6	9.23077	6.38867e-06	AKT1, CCL2, JUN, VEGFA, CXCL12, KDR	22.4642	0.0116927
	GO:0050901	leukocyte tethering or rolling	4	6.15385	1.46962e-05	LEP, VCAM1, TNF, SELE	79.4888	0.0266932
	GO:0043536	positive regulation of blood vessel endothelial cell migration	4	6.15385	4.89852e-05	AKT1, MAPK14, VEGFA, TGFB1	54.387	0.0862369
	GO:0006979	response to oxidative stress	6	9.23077	6.17138e-05	AKT1, EGFR, PTGS2, APOE, HMOX1, MPO	14.0912	0.107402
	GO:0042346	positive regulation of NF-kappaB import into nucleus	4	6.15385	6.68694e-05	TNF, PTGS2, IL1B, TLR4	49.2073	0.115834
	GO:0007159	leukocyte cell-cell adhesion	4	6.15385	0.000114387	VCAM1, ICAM1, CCL5, SELE	41.3342	0.189901
2	GO:0042632	cholesterol homeostasis	15	55.5556	2.75789e-28	LPL, APOC2, ABCG1, ABCG8, APOB, APOA2, APOA1, LCAT, CYP7A1, APOA5, APOC3, PCSK9, CETP, SCARB1, LIPC	145.764	1.19692e-25
	GO:0042157	lipoprotein metabolic process	12	44.4444	1.21424e-23	LPL, APOA2, APOB, APOA1, LCAT, APOC3, APOA5, APOC2, PCSK9, SCARB1, CETP, ABCG1	196.398	5.26979e-21
	GO:0043691	reverse cholesterol transport	10	37.037	5.15719e-22	APOA2, APOA1, LCAT, APOC3, APOA5, APOC2, SCARB1, CETP, LIPC, ABCG1	345.514	2.23822e-19
	GO:0034375	high-density lipoprotein particle remodeling	9	33.3333	6.37483e-20	APOA2, APOA1, LCAT, APOC3, SCARB1, CETP, LIPC, PLTP, ABCG1	373.156	2.76668e-17
	GO:0033344	cholesterol efflux	9	33.3333	1.06002e-17	ABCG8, APOA2, APOB, APOA1, APOC3, APOA5, APOC2, SCARB1, ABCG1	223.893	4.60048e-15
	GO:0070328	triglyceride homeostasis	8	29.6296	5.67667e-15	LPL, APOA1, APOC3, APOA5, APOC2, SCARB1, CETP, LIPC	191.362	2.45737e-12
	GO:0008203	cholesterol metabolic process	9	33.3333	6.97279e-14	SREBF1, APOA2, APOB, APOA1, LCAT, PCSK9, CETP, LIPC, ABCG1	82.3137	3.02594e-11
	GO:0033700	phospholipid efflux	6	22.2222	1.1733e-11	APOA2, APOA1, APOC3, APOA5, APOC2, ABCG1	266.54	5.09215e-09
	GO:0034372	very-low-density lipoprotein particle remodeling	5	18.5185	1.57507e-10	LPL, LCAT, APOC2, CETP, LIPC	444.233	6.8358e-08
	GO:0019433	triglyceride catabolic process	6	22.2222	3.07822e-10	LPL, APOB, APOA1, APOC3, APOA5, LIPC	149.262	1.33595e-07
	GO:0034374	low-density lipoprotein particle remodeling	5	18.5185	1.47885e-09	APOA2, APOB, CETP, LIPC, ABCG1	282.694	6.41819e-07
	GO:0006869	lipid transport	7	25.9259	1.50612e-09	APOA2, APOA1, APOC3, APOA5, APOC2, CETP, PLTP	57.2827	6.53656e-07
	GO:0006641	triglyceride metabolic process	6	22.2222	1.86131e-09	LPL, APOA2, APOC3, APOA5, PCSK9, CETP	106.616	8.0781e-07
	GO:0001523	retinoid metabolic process	6	22.2222	3.31967e-08	LPL, APOA2, APOB, APOA1, APOC3, APOC2	61.173	1.44073e-05
	GO:0034384	high-density lipoprotein particle clearance	4	14.8148	6.57031e-08	APOA2, APOA1, APOC2, SCARB1	414.617	2.85147e-05
	GO:0042158	lipoprotein biosynthetic process	4	14.8148	2.75103e-07	APOA2, APOB, APOA1, LCAT	276.412	0.000119388
	GO:0030301	cholesterol transport	4	14.8148	1.82087e-06	APOB, APOA1, LCAT, CETP	155.481	0.000789948
	GO:0006629	lipid metabolic process	6	22.2222	3.76225e-06	SREBF1, LPL, LCAT, APOC2, LIPC, PLTP	23.7679	0.00163149
	GO:0034370	triglyceride-rich lipoprotein particle remodeling	3	11.1111	6.90942e-06	APOA2, APOA5, APOC2	621.926	0.00299421
	GO:0010903	negative regulation of very-low-density lipoprotein particle remodeling	3	11.1111	6.90942e-06	APOA2, APOA1, APOC3	621.926	0.00299421
	GO:0032375	negative regulation of cholesterol transport	3	11.1111	1.38057e-05	APOA2, APOC2, NFKB1	466.444	0.00597379
	GO:0030300	regulation of intestinal cholesterol absorption	3	11.1111	2.29875e-05	APOA2, APOA1, APOA5	373.156	0.0099271
	GO:0034382	chylomicron remnant clearance	3	11.1111	3.44484e-05	APOC3, APOC2, LIPC	310.963	0.0148397
	GO:0010886	positive regulation of cholesterol storage	3	11.1111	4.81819e-05	LPL, APOB, SCARB1	266.54	0.0206943
	GO:0034380	high-density lipoprotein particle assembly	3	11.1111	6.41813e-05	APOA2, APOA1, APOA5	233.222	0.0274712
	GO:0048261	negative regulation of receptor-mediated endocytosis	3	11.1111	6.41813e-05	APOC3, APOC2, PCSK9	233.222	0.0274712
	GO:0010898	positive regulation of triglyceride catabolic process	3	11.1111	6.41813e-05	APOA1, APOA5, APOC2	233.222	0.0274712
	GO:0006644	phospholipid metabolic process	4	14.8148	7.75639e-05	LPL, APOA1, LCAT, PCSK9	46.0686	0.0331037
	GO:0055091	phospholipid homeostasis	3	11.1111	8.24402e-05	APOA1, CETP, ABCG1	207.309	0.035148
	GO:0010873	positive regulation of cholesterol esterification	3	11.1111	8.24402e-05	APOA2, APOA1, APOA5	207.309	0.035148
	GO:0042493	response to drug	6	22.2222	9.05735e-05	ABCG8, SREBF1, LPL, APOA2, APOA1, SOD1	12.2749	0.038548
	GO:0046470	phosphatidylcholine metabolic process	3	11.1111	0.000102952	LCAT, APOA5, CETP	186.578	0.0436999
	GO:0051006	positive regulation of lipoprotein lipase activity	3	11.1111	0.000102952	APOA1, APOA5, APOC2	186.578	0.0436999
	GO:0045723	positive regulation of fatty acid biosynthetic process	3	11.1111	0.000102952	APOA1, APOA5, APOC2	186.578	0.0436999
	GO:0010744	positive regulation of macrophage derived foam cell differentiation	3	11.1111	0.000272974	LPL, APOB, NFKB1	116.611	0.111737
	GO:0006656	phosphatidylcholine biosynthetic process	3	11.1111	0.000676613	APOA2, APOA1, LCAT	74.6311	0.254537
	GO:0015914	phospholipid transport	3	11.1111	0.000676613	ABCG8, SCARB1, CETP	74.6311	0.254537
	GO:0006954	inflammatory response	5	18.5185	0.0025769	NOX1, NFKB1, NFE2L2, PTX3, NR1H4	8.20483	0.673661
3	GO:0071420	cellular response to histamine	5	13.8889	1.10024e-09	GABRG2, GABRA1, GABRB3, GABRB2, GABRB1	291.528	4.74202e-07
	GO:0007596	blood coagulation	7	19.4444	1.98844e-06	F5, HNF4A, FGB, F13A1, F7, SERPIND1, ITGB3	17.7452	0.00085665
	GO:0002576	platelet degranulation	5	13.8889	6.03925e-05	F5, FGB, F13A1, ITGB3, TGFB2	22.6429	0.0256941
	GO:0051932	synaptic transmission, GABAergic	3	8.33333	8.80523e-05	GABRG2, GABRA1, GABRB2	199.905	0.0372411
	GO:0001666	response to hypoxia	5	13.8889	0.000434378	MTHFR, CST3, F7, HSPD1, TGFB2	13.5594	0.17077
	GO:0042060	wound healing	4	11.1111	0.000610581	TGFBR1, COL3A1, ITGB3, TGFB2	23.3222	0.231443
	GO:0060384	innervation	3	8.33333	0.000632349	GABRB3, GABRB2, GABRA5	77.7407	0.238624
	GO:0030168	platelet activation	4	11.1111	0.0017457	F5, FGB, COL3A1, ITGB3	16.2242	0.529075
	GO:0007179	transforming growth factor beta receptor signaling pathway	3	8.33333	0.0157107	TGFBR1, COL3A1, TGFB2	15.2101	0.998914
5	GO:0007186	G-protein coupled receptor signaling pathway	9	36	2.23163e-05	P2RY12, CASR, PPBP, CX3CR1, SUCNR1, PF4, ABCA1, HCAR3, HCAR2	6.72427	0.00817887
	GO:0010887	negative regulation of cholesterol storage	3	12	2.9264e-05	PPARA, ABCA1, NR1H3	335.84	0.0107115
	GO:0042632	cholesterol homeostasis	4	16	0.000100935	LDLR, ABCA1, ANGPTL3, NR1H3	41.98	0.0364644
	GO:0008203	cholesterol metabolic process	4	16	0.000120956	LDLR, PON1, ABCA1, ANGPTL3	39.5106	0.0435382
	GO:0010745	negative regulation of macrophage derived foam cell differentiation	3	12	0.000151245	PPARA, ABCA1, NR1H3	155.003	0.0541416
	GO:0010875	positive regulation of cholesterol efflux	3	12	0.000176299	PON1, ABCA1, NR1H3	143.931	0.0628234
	GO:0006367	transcription initiation from RNA polymerase II promoter	4	16	0.00128006	PGR, PPARA, AR, NR1H3	17.6758	0.37585
	GO:0042157	lipoprotein metabolic process	3	12	0.00133373	PPARA, LPA, ABCA1	53.0274	0.388072
	GO:0030522	intracellular receptor signaling pathway	3	12	0.00133373	PPARA, AR, NR1H3	53.0274	0.388072
	GO:0043401	steroid hormone mediated signaling pathway	3	12	0.00297821	PGR, PPARA, NR1H3	35.3516	0.666335
	GO:0070098	chemokine-mediated signaling pathway	3	12	0.00458096	PPBP, CX3CR1, PF4	28.3808	0.815419
	GO:0007584	response to nutrient	3	12	0.00496617	HMGCR, SERPINC1, ABCA1	27.2303	0.839924
	GO:0050728	negative regulation of inflammatory response	3	12	0.00564027	PPARA, CNR2, NR1H3	25.5068	0.875257
	GO:0002576	platelet degranulation	3	12	0.00941804	FGA, PPBP, PF4	19.5635	0.969262
	GO:0071222	cellular response to lipopolysaccharide	3	12	0.0112474	CX3CR1, ABCA1, NR1H3	17.8322	0.984431
	GO:0045944	positive regulation of transcription from RNA polymerase II promoter	6	24	0.011296	PGR, PPARA, AR, CDKN2A, PF4, NR1H3	4.10813	0.984711
	GO:0055091	phospholipid homeostasis	2	8	0.012793	ABCA1, ANGPTL3	149.262	0.991246
	GO:2000188	regulation of cholesterol homeostasis	2	8	0.012793	LDLR, NR1H3	149.262	0.991246
	GO:0010867	positive regulation of triglyceride biosynthetic process	2	8	0.0156145	LDLR, NR1H3	122.124	0.996947
	GO:0006954	inflammatory response	4	16	0.0162446	OLR1, PPBP, CNR2, PF4	7.08897	0.997587
	GO:0030595	leukocyte chemotaxis	2	8	0.0170224	CNR2, PF4	111.947	0.998197
	GO:0006629	lipid metabolic process	3	12	0.0209521	PPARA, LPA, LDLR	12.8346	0.999587
	GO:0032496	response to lipopolysaccharide	3	12	0.0227304	PPBP, CNR2, PF4	12.2868	0.999789
	GO:0002690	positive regulation of leukocyte chemotaxis	2	8	0.0254291	PPBP, PF4	74.6311	0.999924
	GO:0007596	blood coagulation	3	12	0.0281411	P2RY12, FGA, SERPINC1	10.9513	0.999973
6	GO:0001666	response to hypoxia	6	21.4286	7.15439e-06	PLAT, CAV1, SMAD3, NOS2, AGER, ENG	20.9203	0.0037419
	GO:0051918	negative regulation of fibrinolysis	3	10.7143	0.000111153	THBD, F2, APOH	179.914	0.0565835
	GO:0042632	cholesterol homeostasis	4	14.2857	0.000144681	APOA4, CAV1, ABCG5, MTTP	37.4821	0.0730154
	GO:0008203	cholesterol metabolic process	4	14.2857	0.000173287	APOA4, APP, VLDLR, SREBF2	35.2773	0.086809
	GO:0042060	wound healing	4	14.2857	0.000280459	SMAD3, LOX, DCN, ENG	29.9857	0.13669
	GO:0030301	cholesterol transport	3	10.7143	0.000294648	CAV1, MSR1, NPC1L1	112.446	0.143087
	GO:0002227	innate immune response in mucosa	3	10.7143	0.000730076	APOA4, PLA2G1B, NOS2	71.9657	0.317982
	GO:0044267	cellular protein metabolic process	4	14.2857	0.00087483	APOA4, APP, SAA1, F2	20.3293	0.367839
	GO:0050900	leukocyte migration	4	14.2857	0.000963532	CAV1, THBD, SELL, F2	19.6628	0.396575
	GO:0001937	negative regulation of endothelial cell proliferation	3	10.7143	0.000984126	CAV1, APOH, ENG	62.0394	0.403058
	GO:0006641	triglyceride metabolic process	3	10.7143	0.00143371	CAV1, APOH, MTTP	51.4041	0.528483
	GO:0006953	acute-phase response	3	10.7143	0.00177845	SAA1, F2, HP	46.1319	0.606524
	GO:0044240	multicellular organism lipid catabolic process	2	7.14286	0.00321333	APOA4, PLA2G1B	599.714	0.814833
	GO:0006898	receptor-mediated endocytosis	4	14.2857	0.00321621	MSR1, SAA1, HP, VLDLR	12.8971	0.815113
	GO:0030512	negative regulation of transforming growth factor beta receptor signaling pathway	3	10.7143	0.00472033	CAV1, SMAD3, ENG	28.1116	0.916199
	GO:0015918	sterol transport	2	7.14286	0.00801468	ABCG5, NPC1L1	239.886	0.985251
	GO:0034197	triglyceride transport	2	7.14286	0.00801468	APOH, MTTP	239.886	0.985251
	GO:0007179	transforming growth factor beta receptor signaling pathway	3	10.7143	0.00953408	SMAD3, ENG, CDH5	19.5559	0.993394
	GO:0010886	positive regulation of cholesterol storage	2	7.14286	0.0112032	MSR1, SREBF2	171.347	0.99727
	GO:0051001	negative regulation of nitric-oxide synthase activity	2	7.14286	0.0127938	CAV1, ENG	149.929	0.998826
	GO:0010544	negative regulation of platelet activation	2	7.14286	0.0127938	THBD, F2	149.929	0.998826
7	GO:0035235	ionotropic glutamate receptor signaling pathway	4	80	1.02514e-08	GRIN2C, GRIN2D, GRIN3B, GRIN3A	559.733	3.48549e-07
	GO:0070588	calcium ion transmembrane transport	2	40	0.0280494	GRIN3B, GRIN3A	56.4437	0.619896
	GO:0007268	chemical synaptic transmission	2	40	0.055961	GRIN2C, GRIN2D	27.9867	0.858857
	GO:0000165	MAPK cascade	2	40	0.0609705	GRIN2C, GRIN2D	25.6366	0.882214
9	GO:0070588	calcium ion transmembrane transport	3	60	0.000296045	PSEN1, GRIN1, GRIN2A	84.6655	0.0423079
	GO:0043065	positive regulation of apoptotic process	3	60	0.00186395	PSEN1, GRIN1, GRIN2A	33.584	0.238443
