# Supplementary material for: Exploring the mechanism of Danggui Buxue Decoction in regulating atherosclerotic disease network based on integrated pharmacological methods
Source: Biosci Rep. 2021 Oct 12;41(10):BSR20211429. doi: 10.1042/BSR20211429 (PMC8521537; doi:10.1042/BSR20211429)
Supplement: Supplementary Tables S1-S7 [file BSR-2021-1429_supp.zip › BSR-2021-1429_suppST7.xlsx]

## Sheet: Sheet1
Table S7 Pathway enrichment analysis
Term	Pathway	Count	%	Pvalue	Genes	Fold Enrichment	Bonferroni
hsa03320	PPAR signaling pathway	23	0.035099	6.81507e-13	LPL, ACOX1, PPARA, PPARD, OLR1, RXRB, RXRA, PPARG, RXRG, FADS2, ADIPOQ, MMP1, APOA2, APOA1, CD36, CYP27A1, CYP7A1, APOA5, APOC3, ACSL4, ACSL3, PLTP, NR1H3	6.68965	1.71045e-10
hsa00670	One carbon pool by folate	12	0.0183125	5.98977e-10	MTHFD1, MTHFD2, TYMS, SHMT1, SHMT2, MTHFR, ALDH1L1, ATIC, AMT, MTR, FTCD, MTFMT	11.6924	1.50343e-07
hsa04975	Fat digestion and absorption	15	0.0228906	3.06611e-09	ABCA1, MTTP, ABCG8, APOA4, APOB, APOA1, ABCG5, CD36, PLA2G1B, PLA2G2A, NPC1L1, SCARB1, PLA2G2E, PLA2G2D, AGPAT2	7.4951	7.69594e-07
hsa04610	Complement and coagulation cascades	16	0.0244167	1.44916e-06	KNG1, PLAT, F13A1, F7, PLG, C8G, VWF, THBD, F5, FGA, FGB, F3, SERPINE1, F2, SERPINC1, SERPIND1	4.51878	0.000363674
hsa01100	Metabolic pathways	95	0.144974	1.0785e-05	NAMPT, ACOX1, ALAD, PTGS2, HMGCR, AMT, PTGS1, LSS, GGT1, OGDH, PNP, AGXT, MTHFD1, RDH8, MTHFD2, TYR, PTGIS, P4HA2, XYLT2, XYLT1, P4HA1, CYP7A1, PLA2G1B, PHOSPHO1, NOS3, NOS2, SUCLA2, AGPAT2, PLD2, PLD1, ACO2, SUCLG2, ALDH5A1, SUCLG1, HAO1, DHRS3, DHRS4, CYP27A1, PLA2G7, HSD11B1, PLA2G2A, CYP2A6, ABAT, PLA2G2E, PLA2G2D, AKR1D1, XDH, LALBA, ACADSB, GCLC, HSD3B1, ENPP1, HSD17B1, ADH5, PPT1, COMT, AC…	1.51869	0.00270339
hsa04024	cAMP signaling pathway	26	0.0396771	2.29401e-05	PPARA, ACOX1, GRIN3B, NFKB1, GRIN3A, AKT1, GRIN2B, GRIN2C, GRIN2D, PRKACA, SUCNR1, HCAR3, HCAR2, PLD2, PLD1, GRIN1, ATP1A3, GRIN2A, ATP1A1, ATP1A2, PPP1CC, MAPK1, ADRB2, NPY, GHRL, CALM1	2.55893	0.00574148
hsa04668	TNF signaling pathway	17	0.0259427	9.54164e-05	ICAM1, IL6, TNF, CCL2, PTGS2, MMP9, EDN1, NFKB1, MMP3, CCL5, AKT1, VCAM1, MAPK1, CASP3, IL1B, SELE, LTA	3.09611	0.0236661
hsa04920	Adipocytokine signaling pathway	13	0.0198385	0.000192784	PPARA, TNF, RXRB, RXRA, RXRG, NFKB1, ADIPOQ, AKT1, LEP, CD36, NPY, ACSL4, ACSL3	3.61906	0.047241
hsa04066	HIF-1 signaling pathway	15	0.0228906	0.000338939	IL6, EDN1, NFKB1, TLR4, TIMP1, AKT1, MAPK1, INS, HMOX1, IFNG, SERPINE1, VEGFA, NOS3, NOS2, NPPA	3.04488	0.0815686
hsa04064	NF-kappa B signaling pathway	13	0.0198385	0.00146843	VCAM1, ICAM1, TNF, PTGS2, CD40LG, LY96, IL1B, NFKB1, TLR4, NFKB2, CXCL12, CD14, LTA	2.91189	0.308468
hsa04611	Platelet activation	16	0.0244167	0.00250715	COL3A1, PTGS1, ITGB3, PPP1CC, PRKG1, P2RY12, AKT1, MAPK1, VWF, PTGIR, FGA, FGB, GP1BA, NOS3, PRKACA, MYLK	2.39843	0.467454
hsa04146	Peroxisome	12	0.0183125	0.0031574	HAO1, XDH, ECI2, ACOX1, DHRS4, EPHX2, CAT, NOS2, ACSL4, SOD1, ACSL3, AGXT	2.81743	0.547859
hsa04350	TGF-beta signaling pathway	11	0.0167865	0.010197	MAPK1, TNF, CDKN2B, TGFBR1, TGFBR2, IFNG, BMPR2, SMAD3, DCN, TGFB1, TGFB2	2.5519	0.923662
hsa04060	Cytokine-cytokine receptor interaction	22	0.0335729	0.0125268	IL6, TNF, CCL2, TNFSF4, TGFBR1, TGFBR2, BMPR2, PF4, CCL5, CXCL12, IL10, TGFB1, TGFB2, LEP, TNFRSF11B, PPBP, CD40LG, CX3CR1, IFNG, IL1B, LTA, GHR	1.76428	0.957747
hsa04270	Vascular smooth muscle contraction	13	0.0198385	0.0161155	AGTR1, MAPK1, PTGIR, ACTA2, PLA2G2A, PLA2G1B, PRKACA, PRKG1, PLA2G2E, PPP1CC, PLA2G2D, MYLK, CALM1	2.16525	0.983058
hsa04923	Regulation of lipolysis in adipocytes	8	0.0122083	0.0231391	AKT1, ADRB2, NPY, PTGS2, INS, PTGS1, PRKACA, PRKG1	2.78389	0.997194
hsa04370	VEGF signaling pathway	8	0.0122083	0.0350898	AKT1, MAPK1, PTGS2, VEGFA, PPP3R1, NOS3, PPP3CA, KDR	2.55571	0.999872
hsa04620	Toll-like receptor signaling pathway	11	0.0167865	0.0440403	AKT1, MAPK1, IL6, TNF, LY96, IL1B, NFKB1, TLR4, CCL5, CD14, SPP1	2.02226	0.999988
hsa04931	Insulin resistance	11	0.0167865	0.0489979	AKT1, SREBF1, PPARA, IL6, TNF, CD36, INS, NFKB1, NOS3, PPP1CC, NR1H3	1.98481	0.999997
hsa04068	FoxO signaling pathway	12	0.0183125	0.0811322	AKT1, MAPK1, IL6, CDKN2B, INS, TGFBR1, TGFBR2, SMAD3, CAT, IL10, TGFB1, TGFB2	1.74513	1
